# Supplementary material for: Phenylpropanoid Derivatives from the Tuber of Asparagus cochinchinensis with Anti-Inflammatory Activities
Source: Molecules. 2022 Nov 8;27(22):7676. doi: 10.3390/molecules27227676 (PMC9697020; doi:10.3390/molecules27227676)
Supplement: Supplementary file 1 [file molecules-27-07676-s001.zip]

Archive with 1 entries (1 files):
- molecules-2007659-supplementary.pdf
